# Supplementary material for: Structural basis for the homotypic fusion of chlamydial inclusions by the SNARE-like protein IncA
Source: Nat Commun. 2019 Jun 21;10:2747. doi: 10.1038/s41467-019-10806-9 (PMC6588587; doi:10.1038/s41467-019-10806-9)
Supplement: Supplementary file 8 — Source data [file 41467_2019_10806_MOESM8_ESM.xlsx]

## Sheet: Figure 4a
Figure 4a	anti-FLAG							anti-MOMP

## Sheet: Figure 4c
Figure 4c
IncA WT						IncA 1-246						IncA 1-243
	Single Inclusions	Multiple Inclusions	Total Inclusions Counted	Percent Single			Single Inclusions	Multiple Inclusions	Total Inclusions Counted	Percent Single			Single Inclusions	Multiple Inclusions	Total Inclusions Counted	Percent Single
N=1	229	21	250	91.6		N=1	177	73	250	70.8		N=1	141	109	250	56.4
N=2	222	28	250	88.8		N=2	160	90	250	64		N=2	115	135	250	46
N=3	229	21	250	91.6		N=3	178	72	250	71.2		N=3	140	110	250	56
IncA 1-237						IncA KO
	Single Inclusions	Multiple Inclusions	Total Inclusions Counted	Percent Single			Single Inclusions	Multiple Inclusions	Total Inclusions Counted	Percent Single
N=1	36	214	250	14.4		N=1	25	225	250	10
N=2	41	209	250	16.4		N=2	27	223	250	10.8
N=3	48	202	250	19.2		N=3	32	218	250	12.8
Each replicate(N) was normalized to its own IncA WT, then each normalized replicate was averaged to make the graphs, where the standard deviation of the normalized replicates served as the error bars.
	N=1 Normalized	N=2 Normalized	N=3 Normalized	Normalized Averaged	Standard Deviation
IncA WT	100	100	100	100	0
IncA 1-246	77.2926	72.0721	77.7293	75.698	3.1477
IncA 1-243	61.5721	51.8018	61.1354	58.1697	5.51912
IncA 1-237	15.7205	18.4685	20.9607	18.3832	2.62113
IncA KO	10.917	12.1622	13.9738	12.351	1.53711

## Sheet: Figure 4d
Figure 4d
IncA 1-246						IncA 1-246(G144A)
	Single Inclusions	Multiple Inclusions	Total Inclusions Counted	Percent Single			Single Inclusions	Multiple Inclusions	Total Inclusions Counted	Percent Single
N=1	113	137	250	45.2		N=1	109	141	250	43.6
N=2	131	119	250	52.4		N=2	114	136	250	45.6
N=3	127	123	250	50.8		N=3	111	139	250	44.4
IncA 1-246 (polyA)						IncA KO
	Single Inclusions	Multiple Inclusions	Total Inclusions Counted	Percent Single			Single Inclusions	Multiple Inclusions	Total Inclusions Counted	Percent Single
N=1	42	208	250	16.8		N=1	17	233	250	6.8
N=2	40	210	250	16		N=2	27	223	250	10.8
N=3	44	206	250	17.6		N=3	22	228	250	8.8
Each replicate(N) was normalized to its own IncA 1-246, then each normalized replicate was averaged to make the graphs, where the standard deviation of the normalized replicates served as the error bars.
	N=1 Normalized	N=2 Normalized	N=3 Normalized	Normalized Averaged	Standard Deviation
IncA 1-246	100	100	100	100	0
IncA 1-246 (G144A)	96.4602	87.0229	87.4016	90.2949	5.34266
IncA 1-246 (polyA)	37.1681	30.5344	34.6457	34.1161	3.34846
IncA KO	15.0442	20.6107	17.3228	17.6593	2.79843

## Sheet: Figure 5b
Figure 5b
N=1						N=2						N=3
Strains	# Red+Green (Non-Fused)	# Red+Green (Fused)	Total Counted	Percent Red+Green Fused		Strains	# Red+Green (Non-Fused)	# Red+Green (Fused)	Total Counted	Percent Red+Green Fused		Strains	# Red+Green (Non-Fused)	# Red+Green (Fused)	Total Counted	Percent Red+Green Fused
WT : WT	3	147	150	98		WT : WT	1	149	150	99.3		WT : WT	1	149	150	99.3
WT : 1-237	5	145	150	96.7		WT : 1-237	5	145	150	96.7		WT : 1-237	4	146	150	97.3
WT : 1-243	9	141	150	94		WT : 1-243	4	146	150	97.3		WT : 1-243	5	145	150	96.7
WT : 1-246	6	144	150	96		WT : 1-246	3	147	150	98		WT : 1-246	2	148	150	98.7
WT : 1-246 (polyA)	16	134	150	89.3		WT : 1-246 (polyA)	7	143	150	95.3		WT : 1-246 (polyA)	8	142	150	94.7
WT:NI	129	21	150	14		WT:NI	143	7	150	4.7		WT:NI	140	10	150	6.7
Each replicate(N) was normalized to its own IncA WT, then each normalized replicate was averaged to make the graphs, where the standard deviation of the normalized replicates served as the error bars.
	N=1 Normalized	N=2 Normalized	N=3 Normalized	Normalized Averaged	Standard Deviation
WT : WT	100	100	100	100	0
WT : 1-237	98.6735	97.3817	97.9859	98.0137	0.646347
WT : 1-243	95.9184	97.9859	97.3817	97.0953	1.0631
WT : 1-246	97.9592	98.6908	99.3958	98.6819	0.718335
WT : 1-246 (polyA)	91.1224	95.9718	95.3676	94.1539	2.64268
WT:NI	14.2857	4.73313	6.74723	8.58869	5.03549

## Sheet: Sup. Figure 11b
Supplementary Figure 11b
Raw Count
WT L2						L2 mCherry						IncA WT
	Single Inclusions	Multiple Inclusions	Total Inclusions Counted	Percent Single			Single Inclusions	Multiple Inclusions	Total Inclusions Counted	Percent Single			Single Inclusions	Multiple Inclusions	Total Inclusions Counted	Percent Single
N=1	119	31	150	79.3333		N=1	143	7	150	95.3333		N=1	133	17	150	88.6667
N=2	136	14	150	90.6667		N=2	141	9	150	94		N=2	134	16	150	89.3333
N=3	141	9	150	94		N=3	141	9	150	94		N=3	130	20	150	86.6667
Average				88		Average				94.4444		Average				88.2222
Standard Deviation				7.68838		Standard Deviation				0.7698		Standard Deviation				1.38778
The replicates were not normalized. Standard Deviation served as the error bars on these graphs.
